# Supplementary material for: Ultranarrow nanochannels in a staggered two-dimensional polymer membrane enhance electric double-layer coverage for osmotic energy harvesting
Source: Nat Commun. 2026 Jun 19;17:5460. doi: 10.1038/s41467-026-74696-4 (PMC13282372; doi:10.1038/s41467-026-74696-4)
Supplement: Supplementary file 3 — Source Data [file 41467_2026_74696_MOESM3_ESM.xlsx]

## Sheet: Fig.1c
		ηEDL (%)
Cs (M)	2λD (nm)	e2DP	s2DP
0.01	6.06	100	100
0.1	1.92	66.6	100
0.25	1.12	37.2	90
0.5	0.86	19.6	63
1	0.6	9.5	31

## Sheet: Fig.1d
	[KCl] (103 mol m-3)
Position (nm)	e2DP-Cl-	Position (nm)	e2DP-K+	Position (nm)	s2DP-Cl-	Position (nm)	s2DP-K+
-2.25	3.6666	-2.25	0.02439	-2.25	1.5932	-2.25	0.06185
-2.2301	3.2848	-2.2301	0.02723	-2.2297	1.5102	-2.2297	0.06542
-2.2301	3.2847	-2.2301	0.02723	-2.2296	1.5102	-2.2296	0.06542
-2.2301	3.2847	-2.2301	0.02723	-2.209	1.426	-2.209	0.06911
-2.2301	3.2847	-2.2301	0.02723	-2.209	1.4259	-2.209	0.06911
-2.2103	2.9631	-2.2103	0.03018	-2.1846	1.3465	-2.1846	0.07336
-2.2103	2.9631	-2.2103	0.03018	-2.1846	1.3465	-2.1846	0.07336
-2.2103	2.9631	-2.2103	0.03018	-2.1599	1.2663	-2.1599	0.07777
-2.2103	2.9631	-2.2103	0.03018	-2.1599	1.2663	-2.1599	0.07777
-2.1865	2.6398	-2.1865	0.03387	-2.1306	1.1918	-2.1306	0.08272
-2.1865	2.6397	-2.1865	0.03387	-2.1306	1.1917	-2.1306	0.08272
-2.1865	2.6397	-2.1865	0.03387	-2.1009	1.117	-2.1009	0.08786
-2.1865	2.6397	-2.1865	0.03387	-2.1009	1.117	-2.1009	0.08786
-2.1627	2.3703	-2.1627	0.0377	-2.1006	1.1167	-2.1006	0.08789
-2.1627	2.3703	-2.1627	0.0377	-1.8951	0.90024	-1.8951	0.1137
-2.1627	2.3703	-2.1627	0.0377	-1.8927	0.89776	-1.8927	0.11399
-2.1627	2.3703	-2.1627	0.0377	-1.7794	0.7775	-1.7794	0.12857
-2.1341	2.102	-2.1341	0.04246	-1.7755	0.77597	-1.7755	0.12884
-2.1341	2.1019	-2.1341	0.04246	-1.6878	0.74132	-1.6878	0.13487
-2.1341	2.1019	-2.1341	0.04246	-1.4938	0.67213	-1.4938	0.14803
-2.1341	2.1019	-2.1341	0.04246	-1.2293	0.65404	-1.2293	0.1512
-2.1055	1.8799	-2.1055	0.04738	-1.2224	0.65463	-1.2224	0.15107
-2.1055	1.8799	-2.1055	0.04738	-1.2165	0.65565	-1.2165	0.15085
-2.1055	1.8798	-2.1055	0.04738	-1.0586	0.68328	-1.0586	0.14493
-2.1055	1.8797	-2.1055	0.04739	-1.0259	0.69131	-1.0259	0.14333
-2.1054	1.8794	-2.1054	0.0474	-0.87177	0.74843	-0.87177	0.13232
-2.1051	1.8781	-2.1051	0.04745	-0.77871	0.79642	-0.77871	0.12598
-1.9578	1.2255	-1.9578	0.07459	-0.69248	0.85556	-0.69248	0.11769
-1.8907	1.0613	-1.8907	0.08753	-0.64012	0.89771	-0.64012	0.11199
-1.8247	0.89404	-1.8247	0.1003	-0.54046	0.97797	-0.54046	0.10113
-1.8098	0.8721	-1.8098	0.10308	-0.53867	0.97941	-0.53867	0.10094
-1.6982	0.7536	-1.6982	0.12342	-0.26833	1.3539	-0.26833	0.07292
-1.6927	0.74748	-1.6927	0.12442	-0.16217	1.6504	-0.16217	0.05995
-1.649	0.69855	-1.649	0.13239	-0.07372	1.9915	-0.07372	0.04912
-1.595	0.63823	-1.595	0.14218	0	2.3542	0	0.04015
-1.5856	0.62978	-1.5856	0.14374	0	2.353	0	0.04015
-1.525	0.59266	-1.525	0.15306	0.07549	1.9827	0.07549	0.04933
-1.4574	0.56006	-1.4574	0.16296	0.16608	1.6368	0.16608	0.06041
-1.4054	0.53349	-1.4054	0.17063	0.27479	1.3385	0.27479	0.07369
-1.3407	0.50044	-1.3407	0.18018	0.54274	0.97486	0.54274	0.10144
-1.2055	0.45849	-1.2055	0.19658	0.54474	0.97297	0.54474	0.10167
-1.135	0.4423	-1.135	0.20387	0.65395	0.86979	0.65395	0.11468
-1.0826	0.43027	-1.0826	0.20928	0.73092	0.8106	0.73092	0.12296
-1.0608	0.42552	-1.0608	0.2115	0.7938	0.7732	0.7938	0.12804
-0.90565	0.40006	-0.90565	0.22493	0.8004	0.77013	0.8004	0.12857
-0.8746	0.39663	-0.8746	0.22701	0.83188	0.75549	0.83188	0.13111
-0.82833	0.39151	-0.82833	0.2301	1.0274	0.69175	1.0274	0.14293
-0.76054	0.38433	-0.76054	0.2344	1.0673	0.68429	1.0673	0.14451
-0.71163	0.38005	-0.71163	0.23704	1.1854	0.66217	1.1854	0.14919
-0.59975	0.37027	-0.59975	0.24309	1.1874	0.66182	1.1874	0.14927
-0.53816	0.36642	-0.53816	0.2457	1.5012	0.68021	1.5012	0.14615
-0.4983	0.36427	-0.4983	0.24719	1.6694	0.72467	1.6694	0.1374
-0.46516	0.36244	-0.46516	0.24844	1.731	0.74837	1.731	0.13326
-0.36871	0.35856	-0.36871	0.25116	1.7442	0.75345	1.7442	0.13237
-0.30014	0.3566	-0.30014	0.25261	1.8457	0.85529	1.8457	0.11965
-0.28487	0.35616	-0.28487	0.25293	2.0987	1.113	2.0987	0.08821
-0.23069	0.35484	-0.23069	0.25387	2.099	1.1134	2.099	0.08817
-0.07398	0.35209	-0.07398	0.25583	2.099	1.1134	2.099	0.08817
0.01262	0.35237	0.01262	0.25564	2.1287	1.1883	2.1287	0.08314
0.0975	0.35329	0.0975	0.25499	2.1288	1.1885	2.1288	0.08314
0.20062	0.35441	0.20062	0.25419	2.1587	1.2634	2.1587	0.07795
0.253	0.35542	0.253	0.25348	2.1587	1.2634	2.1587	0.07795
0.28741	0.35659	0.28741	0.25269	2.1835	1.3436	2.1835	0.07363
0.38805	0.36	0.38805	0.25037	2.1836	1.3437	2.1836	0.07363
0.50636	0.36414	0.50636	0.24736	2.2085	1.4243	2.2085	0.06918
0.52167	0.36483	0.52167	0.24688	2.2085	1.4243	2.2085	0.06918
0.52371	0.36494	0.52371	0.24681	2.2292	1.5085	2.2292	0.06556
0.53043	0.36529	0.53043	0.24657	2.2292	1.5085	2.2292	0.06556
0.5601	0.36757	0.5601	0.24516	2.25	1.5934	2.25	0.06183
0.61692	0.37191	0.61692	0.24242		--		--
0.68417	0.37742	0.68417	0.23886		--		--
0.72509	0.38122	0.72509	0.2365		--		--
0.76045	0.38451	0.76045	0.23445		--		--
0.80509	0.38848	0.80509	0.23196		--		--
0.83305	0.39162	0.83305	0.23012		--		--
0.85859	0.39562	0.85859	0.22797		--		--
0.90766	0.40332	0.90766	0.22386		--		--
0.99284	0.41485	0.99284	0.2173		--		--
1.0266	0.4194	1.0266	0.21472		--		--
1.0839	0.42994	1.0839	0.20938		--		--
1.0846	0.43008	1.0846	0.20931		--		--
1.0863	0.43039	1.0863	0.20916		--		--
1.0876	0.43075	1.0876	0.20901		--		--
1.0882	0.43092	1.0882	0.20893		--		--
1.1781	0.45488	1.1781	0.19896		--		--
1.3212	0.48948	1.3212	0.18323		--		--
1.3287	0.49186	1.3287	0.1823		--		--
1.5336	0.61847	1.5336	0.15023		--		--
1.556	0.63235	1.556	0.14672		--		--
1.6174	0.66838	1.6174	0.13742		--		--
1.6251	0.67328	1.6251	0.1362		--		--
1.6307	0.67588	1.6307	0.13539		--		--
1.6774	0.71035	1.6774	0.12762		--		--
1.7097	0.7519	1.7097	0.12156		--		--
1.8447	0.97433	1.8447	0.09621		--		--
1.9062	1.0726	1.9062	0.08459		--		--
1.9273	1.1304	1.9273	0.08065		--		--
2.1092	1.9169	2.1092	0.04682		--		--
2.1092	1.9169	2.1092	0.04682		--		--
2.1092	1.9169	2.1092	0.04682		--		--
2.1092	1.9169	2.1092	0.04682		--		--
2.1092	1.9169	2.1092	0.04682		--		--
2.1092	1.9169	2.1092	0.04682		--		--
2.1092	1.9169	2.1092	0.04682		--		--
2.1092	1.9169	2.1092	0.04682		--		--
2.1371	2.1349	2.1371	0.04201		--		--
2.1371	2.1349	2.1371	0.04201		--		--
2.1371	2.1349	2.1371	0.04201		--		--
2.1371	2.1349	2.1371	0.04201		--		--
2.1649	2.3994	2.1649	0.03737		--		--
2.1649	2.3994	2.1649	0.03737		--		--
2.1649	2.3994	2.1649	0.03737		--		--
2.1649	2.3994	2.1649	0.03737		--		--
2.1881	2.6649	2.1881	0.03364		--		--
2.1881	2.6649	2.1881	0.03364		--		--
2.1881	2.6649	2.1881	0.03364		--		--
2.1881	2.6649	2.1881	0.03364		--		--
2.2113	2.9828	2.2113	0.03005		--		--
2.2113	2.9828	2.2113	0.03005		--		--
2.2113	2.9828	2.2113	0.03005		--		--
2.2113	2.9828	2.2113	0.03005		--		--
2.2307	3.2982	2.2307	0.02717		--		--
2.2307	3.2982	2.2307	0.02717		--		--
2.2307	3.2982	2.2307	0.02717		--		--
2.2307	3.2982	2.2307	0.02717		--		--
2.25	3.6713	2.25	0.02441		--		--

## Sheet: Fig.1e
		JCl- / (JCl- + JK+)
Σe2DP (mC m-2)	Σs2DP (mC m-2)	e2DP	s2DP
10	5	0.54797	0.54936
20	10	0.57688	0.58111
50	25	0.62793	0.64806
100	50	0.66815	0.71728
150	75	0.69003	0.76152

## Sheet: Fig.1f
		JCl- - JK+ (10-15 mol s-1)
Σe2DP (mC m-2)	Σs2DP (mC m-2)	e2DP	s2DP
10	5	0.9	0.92
20	10	1.41	1.46
50	25	2.29	2.44
100	50	3.03	3.32
150	75	3.47	3.86

## Sheet: Fig.1i
Qxy (Å-1）	Experimental	Qxy (Å-1）	Simulated ABC stacking	Qxy (Å-1）	Simulated AA stacking
1.0353	2.00172	1.01907	5.3e-06	0.16382	1
1.0326	2.00161	1.01907	5.3e-06	0.16438	0.94225
1.0299	2.00151	1.01907	4.9e-06	0.16438	0.94224
1.0271	2.00142	1.01902	1.16e-05	0.27588	0.1553
1.0244	2.00134	1.01902	1.16e-05	0.27588	0.1553
1.0217	2.00127	1.01902	1.49e-05	0.27686	0.15775
1.019	2.00121	1.01902	1.49e-05	0.27686	0.15775
1.0163	2.00117	1.0095	0.00147	0.28808	0.14103
1.0136	2.00113	1.0095	0.00147	0.28808	0.14103
1.0109	2.0011	1.00946	6.11e-05	0.31449	0.05686
1.0082	2.00109	1.00946	6.08e-05	0.31449	0.05686
1.0055	2.00105	1.00946	5.79e-05	0.32765	0.0753
1.0028	2.00115	1.00946	5.83e-05	0.32765	0.0753
1.0001	2.00111	1.00938	0.0009459	0.32876	0.06373
0.9974	2.00119	1.00938	0.0009448	0.32876	0.06373
0.9947	2.00118	1.00937	0.0001662	0.41812	0.03744
0.992	2.00124	1.00937	0.0001666	0.41812	0.03744
0.9893	2.00108	1.00933	0.00127	0.41921	0.04071
0.9866	2.00117	1.00933	0.00127	0.41921	0.04071
0.9839	2.00124	0.99315	6e-07	0.42564	0.04339
0.9812	2.00072	0.99315	0.0004033	0.42564	0.04339
0.9785	2.0008	0.99315	0.0004044	0.42734	0.03978
0.9758	2.0012	0.99315	6e-07	0.42734	0.03978
0.9731	2.00154	0.9931	6.6e-06	0.43891	0.03823
0.9704	2.00211	0.9931	6.6e-06	0.43891	0.03823
0.9677	2.00269	0.9931	0.0006889	0.43953	0.035
0.965	2.00216	0.9931	0.0006899	0.43953	0.03501
0.9623	2.00181	0.99305	4e-07	0.47173	0.0007539
0.9596	2.00155	0.99305	0.0007867	0.47173	0.0007538
0.9569	2.00131	0.99305	0.0007851	0.49147	0.00273
0.9542	2.00123	0.99305	4e-07	0.49147	0.00273
0.9515	2.00169	0.98327	5.5e-06	0.49314	0.00203
0.9488	2.00195	0.98327	5.5e-06	0.49314	0.00203
0.9461	2.00184	0.98326	4.29e-05	0.55175	0.01782
0.9434	2.00195	0.98326	4.28e-05	0.55175	0.01782
0.9407	2.00198	0.98321	7.6e-06	0.55373	0.01857
0.938	2.00202	0.98321	7.6e-06	0.55373	0.01857
0.9353	2.00177	0.98318	7e-07	0.56833	0.0053
0.9326	2.00177	0.98318	7e-07	0.56833	0.0053
0.9299	2.00142	0.98313	7.2e-06	0.56945	0.00672
0.9272	2.00144	0.98313	7.2e-06	0.56945	0.00672
0.9245	2.00149	0.98311	2.89e-05	0.57616	0.0156
0.9218	2.00172	0.98311	2.89e-05	0.57616	0.0156
0.9191	2.00239	0.96989	0.0004005	0.58301	0.00889
0.9164	2.00322	0.96989	0.0004006	0.58301	0.00889
0.9137	2.0033	0.96982	0.0003728	0.58535	0.00672
0.911	2.00259	0.96982	0.0003738	0.58535	0.00672
0.9083	2.00233	0.96974	0.0004091	0.59663	0.0065
0.9056	2.00246	0.96974	0.0004103	0.59663	0.0065
0.9029	2.00232	0.93907	1.8e-06	0.59785	0.0068
0.9002	2.00172	0.93907	2.8e-06	0.59785	0.0068
0.8975	2.00122	0.93907	2.8e-06	0.62898	0.0005437
0.8948	2.00027	0.93907	1.8e-06	0.62898	0.000544
0.8921	2	0.93905	0	0.6553	0.0001327
0.8894	2.00006	0.93905	0	0.6553	0.000133
0.8867	2.00037	0.93905	0	0.65751	0.0001907
0.884	2.00084	0.93905	0	0.65751	0.0001909
0.8813	2.00089	0.93903	2e-07	0.69076	0.00313
0.8786	2.00172	0.93903	2e-07	0.69076	0.00313
0.8759	2.00165	0.93903	7e-07	0.69286	0.0082
0.8732	2.00252	0.93903	7e-07	0.69286	0.0082
0.8705	2.00197	0.939	3e-07	0.69836	0.00849
0.8678	2.0019	0.939	1.4e-06	0.69836	0.00849
0.8651	2.00178	0.939	1.5e-06	0.70109	0.00393
0.8624	2.00213	0.939	3e-07	0.70109	0.00393
0.8597	2.00205	0.93898	5e-07	0.72154	0.0005804
0.857	2.00172	0.93898	5e-07	0.72154	0.0005804
0.8543	2.00254	0.93898	5e-07	0.72268	0.0001058
0.8516	2.00337	0.93898	5e-07	0.72268	0.0001058
0.8489	2.00278	0.93897	1.6e-06	0.72417	0.00326
0.8461	2.00243	0.93897	6.4e-06	0.72417	0.00326
0.8434	2.00292	0.93897	6.4e-06	0.7248	0.00692
0.8407	2.00317	0.93897	1.6e-06	0.7248	0.00692
0.838	2.00341	0.91081	0.01077	0.74318	0.0004705
0.8353	2.00348	0.91081	1.95e-05	0.74318	0.0004705
0.8326	2.00344	0.91081	1.95e-05	0.74611	0.0008461
0.8299	2.00273	0.91081	0.01077	0.74611	0.0008461
0.8272	2.00207	0.9108	0.02128	0.75694	0.0007423
0.8245	2.00262	0.9108	0.02127	0.75694	0.0007422
0.8218	2.00428	0.9108	4.03e-05	0.75875	0.0002626
0.8191	2.00658	0.9108	4.02e-05	0.75875	0.0002627
0.8164	2.00874	0.91078	0.02073	0.78622	0.0003404
0.8137	2.01358	0.91078	9.1e-06	0.78622	0.0003401
0.811	2.02052	0.91078	9.1e-06	0.81912	0.0001567
0.8083	2.02961	0.91078	0.02073	0.81912	0.0001568
0.8056	2.04086	0.91076	2.7e-06	0.82189	0.0002608
0.8029	2.0542	0.91076	0.00994	0.82189	0.0002607
0.8002	2.06966	0.91076	0.00994	0.82763	0.00253
0.7975	2.08637	0.91076	2.7e-06	0.82763	0.00253
0.7948	2.10328	0.91073	0.00581	0.83059	0.00326
0.7921	2.12104	0.91073	0.00581	0.83059	0.00326
0.7894	2.13926	0.91073	1.38e-05	0.83625	0.0003182
0.7867	2.15725	0.91073	1.37e-05	0.83625	0.0003181
0.784	2.17535	0.91072	0.01692	0.83842	0.00146
0.7813	2.19278	0.91072	3.12e-05	0.83842	0.00146
0.7786	2.20811	0.91072	3.12e-05	0.85127	0.00213
0.7759	2.2198	0.91072	0.01692	0.85127	0.00213
0.7732	2.22892	0.90003	2.9e-06	0.85469	0.0004412
0.7705	2.23561	0.90003	2.9e-06	0.85469	0.0004418
0.7678	2.23901	0.9	1.2e-06	0.85851	0
0.7651	2.23864	0.9	1.2e-06	0.85851	0
0.7624	2.23483	0.89998	5.5e-06	0.85934	0
0.7597	2.22976	0.89998	5.5e-06	0.85934	0
0.757	2.2223	0.89993	8e-07	0.86143	0
0.7543	2.21313	0.89993	8e-07	0.86143	0
0.7516	2.20257	0.8999	8e-07	0.86425	0.0027
0.7489	2.19039	0.8999	8e-07	0.86425	0.0027
0.7462	2.17671	0.89988	4e-07	0.87063	0
0.7435	2.16167	0.89988	4e-07	0.87063	0
0.7408	2.14567	0.86671	0.00112	0.87618	0.0001205
0.7381	2.13126	0.86671	1.7e-06	0.87618	0.0001207
0.7354	2.1188	0.86671	1.7e-06	0.87658	0
0.7327	2.1073	0.86671	0.00112	0.87658	0
0.73	2.09653	0.86667	0.00421	0.87733	0.0001825
0.7273	2.08617	0.86667	0.00421	0.87733	0.0001825
0.7246	2.07579	0.86667	5.4e-06	0.87736	0
0.7219	2.06554	0.86667	5.4e-06	0.87736	0
0.7192	2.05608	0.86664	0.0004607	0.87781	0.0002477
0.7165	2.04753	0.86664	0	0.87781	0.0002471
0.7138	2.03913	0.86664	0	0.87906	0.00136
0.7111	2.03179	0.86664	0.0004628	0.87906	0.00136
0.7084	2.02429	0.85537	8.5e-06	0.88401	0
0.7057	2.01972	0.85537	8.5e-06	0.88401	0
0.703	2.01535	0.85534	2.87e-05	0.88801	0
0.7003	2.01192	0.85534	2.87e-05	0.88801	0
0.6976	2.00908	0.85533	5.9e-06	0.88862	0
0.6949	2.00666	0.85533	5.9e-06	0.88862	0
0.6922	2.00452	0.85527	9e-07	0.89103	0
0.6895	2.00306	0.85527	9e-07	0.89103	0
0.6868	2.0022	0.85525	3.9e-06	0.89248	0
0.6841	2.00222	0.85525	3.9e-06	0.89248	0
0.6814	2.00255	0.85522	2.77e-05	0.89405	0
0.6787	2.00293	0.85522	2.77e-05	0.89405	0
0.676	2.00336	0.83995	0.01584	0.90465	4e-05
0.6733	2.00348	0.83995	0.01584	0.90465	4.01e-05
0.6706	2.00359	0.83989	0.01778	0.90817	0.0001575
0.6679	2.00361	0.83989	0.01779	0.90817	0.0001574
0.6651	2.00338	0.83982	0.01443	0.90938	0
0.6624	2.00299	0.83982	0.01444	0.90938	0
0.6597	2.00246	0.82024	9.1e-06	0.91249	0
0.657	2.00191	0.82024	0.00956	0.91249	0
0.6543	2.00185	0.82024	0.00957	0.9185	0.0002127
0.6516	2.00262	0.82024	9.1e-06	0.9185	0.0002127
0.6489	2.00284	0.82023	3.9e-06	0.92074	0
0.6462	2.00494	0.82023	0.01041	0.92074	0
0.6435	2.0082	0.82023	0.01042	0.92087	8.98e-05
0.6408	2.01284	0.82023	3.9e-06	0.92087	8.99e-05
0.6381	2.01938	0.82022	0.01061	0.92129	0
0.6354	2.02861	0.82022	3.75e-05	0.92129	0
0.6327	2.04142	0.82022	3.75e-05	0.92277	0
0.63	2.05864	0.82022	0.01061	0.92277	0
0.6273	2.08041	0.82019	0.00655	0.92529	0
0.6246	2.10562	0.82019	1.94e-05	0.92529	0
0.6219	2.13386	0.82019	1.94e-05	0.92682	0
0.6192	2.16612	0.82019	0.00655	0.92682	0
0.6165	2.2018	0.82019	0.00638	0.93443	0
0.6138	2.23956	0.82019	2e-06	0.93443	0
0.6111	2.27846	0.82019	2e-06	0.93561	0
0.6084	2.31671	0.82019	0.00639	0.93561	0
0.6057	2.35382	0.82017	8.9e-06	0.93719	0
0.603	2.3889	0.82017	0.02396	0.93719	0
0.6003	2.42019	0.82017	0.02396	0.94346	8.7e-05
0.5976	2.44725	0.82017	8.9e-06	0.94346	8.71e-05
0.5949	2.46899	0.80824	1.8e-06	0.94463	0
0.5922	2.48591	0.80824	1.8e-06	0.94463	0
0.5895	2.49696	0.80818	7.4e-06	0.94673	0
0.5868	2.50247	0.80818	7.4e-06	0.94673	0
0.5841	2.50288	0.80812	6e-07	0.94892	0
0.5814	2.49845	0.80812	6e-07	0.94892	0
0.5787	2.4899	0.80415	4.96e-05	0.9505	0
0.576	2.47707	0.80415	5.71e-05	0.9505	0
0.5733	2.46068	0.80415	4.96e-05	0.95408	0
0.5706	2.44144	0.80415	5.71e-05	0.95408	0
0.5679	2.42089	0.80412	8.9e-06	0.96237	0
0.5652	2.40046	0.80412	7.5e-06	0.96237	0
0.5625	2.38032	0.80412	8.9e-06	0.96524	0.0001041
0.5598	2.36121	0.80412	7.4e-06	0.96524	0.000104
0.5571	2.3434	0.80409	3.11e-05	0.96834	0.00201
0.5544	2.32905	0.80409	3.3e-05	0.96834	0.00201
0.5517	2.3185	0.80409	3.11e-05	0.97232	0
0.549	2.31275	0.80409	3.3e-05	0.97232	0
0.5463	2.31088	0.75384	4e-07	0.97287	0.00187
0.5436	2.31435	0.75384	3e-07	0.97287	0.00187
0.5409	2.32222	0.75384	4e-07	0.97625	0
0.5382	2.33508	0.75384	3e-07	0.97625	0
0.5355	2.35181	0.75381	3e-07	0.9766	0.0002622
0.5328	2.37146	0.75381	4e-07	0.9766	0.000262
0.5301	2.39296	0.75381	3e-07	0.98027	0
0.5274	2.41452	0.75381	4e-07	0.98027	0
0.5247	2.43566	0.75379	2.6e-06	0.98294	5.28e-05
0.522	2.45425	0.75379	9e-07	0.98294	5.28e-05
0.5193	2.46938	0.75379	2.6e-06	0.98338	0
0.5166	2.47978	0.75379	9e-07	0.98338	0
0.5139	2.48469	0.74077	0.00531	0.98536	0.0002428
0.5112	2.48487	0.74077	0.00531	0.98536	0.0002427
0.5085	2.47927	0.74075	0.0006097	0.98627	7.2e-05
0.5058	2.46733	0.74075	0.0006088	0.98627	7.2e-05
0.5031	2.44921	0.74073	0.0005121	0.98757	2.91e-05
0.5004	2.42621	0.74073	0.0005138	0.98757	2.92e-05
0.4977	2.39865	0.74069	0.00104	0.98823	0
0.495	2.36823	0.74069	0.00104	0.98823	0
0.4923	2.33417	0.74067	0.00496	0.98883	0
0.4896	2.29888	0.74067	0.00496	0.98883	0
0.4869	2.26338	0.74065	0.00693	0.99156	0
0.4841	2.22786	0.74065	0.00693	0.99156	0
0.4814	2.1939	0.71834	3.93e-05	0.99362	0
0.4787	2.1623	0.71834	0.0546	0.99362	0
0.476	2.13319	0.71834	3.93e-05	0.99526	0
0.4733	2.10676	0.71834	0.0546	0.99526	0
0.4706	2.08372	0.71833	4.34e-05	0.99811	0
0.4679	2.06344	0.71833	0.07542	0.99811	0
0.4652	2.04655	0.71833	4.34e-05	1.00303	0
0.4625	2.03303	0.71833	0.07541	1.00303	0
0.4598	2.02282	0.71833	0.06372	1.00339	0
0.4571	2.0162	0.71833	1.36e-05	1.00339	0
0.4544	2.01101	0.71833	1.36e-05	1.00589	0
0.4517	2.00734	0.71833	0.06369	1.00589	0
0.449	2.00413	0.71831	5.8e-06	1.00688	0
0.4463	2.00222	0.71831	0.05399	1.00688	0
0.4436	2.00149	0.71831	0.05398	1.00762	6.62e-05
0.4409	2.00172	0.71831	5.8e-06	1.00762	6.63e-05
0.4382	2.00146	0.71831	2.64e-05	1.00931	0
0.4355	2.00231	0.71831	0.04946	1.00931	0
0.4328	2.00251	0.71831	0.04947	1.01103	0.0001812
0.4301	2.00165	0.71831	2.64e-05	1.01103	0.0001809
0.4274	2.002	0.7183	0.05885	1.01166	0.00161
0.4247	2.0021	0.7183	3.46e-05	1.01166	0.00161
0.422	2.00177	0.7183	3.46e-05	1.01168	0.0001808
0.4193	2.00172	0.7183	0.05886
0.4166	2.00284	0.70461	4.52e-05
0.4139	2.00329	0.70461	4.52e-05
0.4112	2.00392	0.7046	0.0001093
0.4085	2.00482	0.7046	0.0001092
0.4058	2.0055	0.70457	1.89e-05
0.4031	2.00639	0.70457	1.89e-05
0.4004	2.0067	0.70454	5.9e-06
0.3977	2.00735	0.70454	5.9e-06
0.395	2.00825	0.70451	3.17e-05
0.3923	2.00901	0.70451	3.17e-05
0.3896	2.00967	0.7045	7e-05
0.3869	2.01127	0.7045	7e-05
0.3842	2.01243	0.66153	6.5e-06
0.3815	2.01372	0.66153	0.0312
0.3788	2.01367	0.66153	0.03123
0.3761	2.01367	0.66153	6.5e-06
0.3734	2.01606	0.66152	0.0374
0.3707	2.01784	0.66152	4.08e-05
0.368	2.01915	0.66152	4.08e-05
0.3653	2.02103	0.66152	0.0374
0.3626	2.02185	0.6615	5e-06
0.3599	2.02167	0.6615	0.05348
0.3572	2.02208	0.6615	0.05344
0.3545	2.02269	0.6615	5e-06
0.3518	2.02371	0.64659	1.6e-06
0.3491	2.02552	0.64659	1.6e-06
0.3464	2.02647	0.64654	1.21e-05
0.3437	2.02909	0.64654	1.21e-05
0.341	2.03539	0.6465	1e-07
0.3383	2.046	0.6465	1e-07
0.3356	2.06415	0.64147	3.2e-05
0.3329	2.09079	0.64147	6.77e-05
0.3302	2.12645	0.64147	6.77e-05
0.3275	2.17204	0.64147	3.2e-05
0.3248	2.22698	0.64147	5.6e-06
0.3221	2.29079	0.64147	9.1e-06
0.3194	2.3638	0.64147	9.1e-06
0.3167	2.44258	0.64147	5.6e-06
0.314	2.52537	0.64146	4.44e-05
0.3113	2.61055	0.64146	2.04e-05
0.3086	2.69329	0.64146	4.44e-05
0.3059	2.77173	0.64146	2.04e-05
0.3031	2.84325	0.59936	0.1831
0.3004	2.90424	0.59936	2.14e-05
0.2977	2.9518	0.59936	2.14e-05
0.295	2.98387	0.59936	0.18305
0.2923	3	0.59935	1.8e-05
0.2896	2.99973	0.59935	0.34884
0.2869	2.98318	0.59935	0.34888
0.2842	2.94941	0.59935	1.8e-05
0.2815	2.9022	0.59935	0.32862
0.2788	2.8438	0.59935	2.08e-05
0.2761	2.77744	0.59935	0.32865
0.2734	2.70423	0.59935	2.08e-05
0.2707	2.62706	0.58284	4.8e-05
0.268	2.54901	0.58284	4.8e-05
0.2653	2.47323	0.58281	1.58e-05
0.2626	2.40085	0.58281	1.58e-05
0.2599	2.33403	0.58281	6.51e-05
0.2572	2.27474	0.58281	6.51e-05
0.2545	2.2221	0.58276	3.4e-05
0.2518	2.17842	0.58276	3.4e-05
0.2491	2.14345	0.58276	7.5e-06
0.2464	2.11595	0.58276	7.5e-06
0.2437	2.09498	0.58274	4.78e-05
0.241	2.07923	0.58274	4.78e-05
0.2383	2.06755	0.57715	1.93e-05
0.2356	2.05731	0.57715	1.93e-05
0.2329	2.04777	0.55997	0.10842
0.2302	2.0377	0.55997	0.10841
0.2275	2.02941	0.55992	0.10775
0.2248	2.02598	0.55992	0.10776
0.2221	2.0225	0.55988	0.09385
0.2194	2.01877	0.55988	0.09385
0.2167	2.01527	0.48494	0.00899
0.214	2.01137	0.48494	0.00899
0.2113	2.00842	0.48491	0.00143
0.2086	2.00604	0.48491	0.00143
0.2059	2.00467	0.48487	0.02751
0.2032	2.00508	0.48487	0.0275
0.2005	2.00402	0.42769	0.0001666
0.1978	2.00327	0.42769	0.0001666
0.1951	2.00316	0.42767	0.00023
0.1924	2.00356	0.42767	0.00023
0.1897	2.00383	0.42766	4.17e-05
0.187	2.00428	0.42766	4.17e-05
0.1843	2.00442	0.42764	2.17e-05
0.1816	2.00396	0.42764	2.17e-05
0.1789	2.0036	0.42763	0.0001586
0.1762	2.00303	0.42763	0.0001586
0.1735	2.00252	0.42761	0.0001157
0.1708	2.00207	0.42761	0.0001157
0.1681	2.00172	0.3233	9.03e-05
0.1654	2.00191	0.3233	9.03e-05
0.1627	2.00163	0.32327	0.0001511
0.16	2.00113	0.32327	0.0001511
0.1573	2.00123	0.32325	5.95e-05
0.1546	2.00115	0.32325	5.95e-05
0.1519	2.00151	0.27998	1
0.1492	2.00173	0.27998	0.99991
0.1465	2.00172	0.27996	0.82547
0.1438	2.00184	0.27996	0.82544
0.1411	2.0017	0.27994	0.88291
0.1384	2.00166	0.27994	0.88296
0.1357	2.00155	0.16165	0.0003315
0.133	2.00165	0.16165	0.0003315
0.1303	2.00144	0.16164	0.0007255
0.1276	2.00156	0.16164	0.0007255
0.1249	2.00172	0.16162	0.000188
0.1221	2.00158	0.16162	0.000188
0.1194	2.00148
0.1167	2.00143
0.114	2.00141
0.1113	2.00143
0.1086	2.00149
0.1059	2.00159
0.1032	2.00172

## Sheet: Fig.2a
Ckcl (M)	Conductance (S)	Standard Deviation	σbulk	Constant charge model
3	2.21802e-05	1.98414e-07	2.21802e-05	2.29551e-05
2	1.66777e-05	3.10446e-07	1.47868e-05	1.55617e-05
1	9.20185e-06	6.02362e-07	7.3934e-06	8.16833e-06
0.5	4.65794e-06	2.06633e-07	3.6967e-06	4.47163e-06
0.25	2.62301e-06	1.48122e-07	1.84835e-06	2.62328e-06
0.1	1.06384e-06	7.95721e-08	7.3934e-07	1.51427e-06
0.01	1.21155e-07	2.16659e-08	7.3934e-08	8.48867e-07
0.001	2.51215e-08	1.80233e-09	7.3934e-09	7.82326e-07
0.0001	1.59294e-08	2.58467e-09	7.3934e-10	7.75672e-07

## Sheet: Fig.2c
		µ- / µ+	Standard Deviation
Cl-	6.2	10.0107	1.01945
Br-	6.6	8.06133	0.83369
I-	7	5.53447	0.20357

## Sheet: Fig.2d and Fig.2e
	Anion statistics
n	Cl-	Br-	I-
1	12	12	12
2	13	14	14
3	13	13	13
4	13	13	13
5	13	13	13
6	12	13	13
7	12	13	13
8	12	13	13
9	12	13	13
10	12	13	13
11	12	13	13
12	12	13	13
13	11	13	13
14	11	13	13
15	11	13	13
16	11	13	13
17	12	13	13
18	12	13	13
19	12	12	13
20	12	12	12
21	12	12	12
22	12	12	12
23	12	12	12
24	13	12	12
25	13	12	12
26	13	12	12
27	13	12	12
28	13	12	12
29	13	12	12
30	13	12	12
31	13	12	12
32	13	12	12
33	13	12	12
34	13	12	12
35	13	12	12
36	13	12	12
37	13	12	11
38	13	12	11
39	13	12	11
40	13	12	11
41	13	12	11
42	13	12	11
43	13	12	11
44	12	12	11
45	12	12	11
46	12	12	11
47	12	12	11
48	11	12	11
49	11	12	11
50	10	12	10
51	10	12	10
52	10	11	10
53	10	11	10
54	10	10	10
55	10	10	10
56	10	10	10
57	10	10	10
58	9	10	10
59	9	10	10
60	9	10	10
61	9	10	9
62	9	9	8
63	9	9	8
64	9	8	8
65	9	8	7
66	9	8	7
67	9	8	7
68	9	7	7
69	9	7	7
70	9	7	7
71	9	7	7
72	10	7	7
73	10	7	7
74	10	7	7
75	10	7	7
76	10	7	8
77	9	7	8
78	9	7	8
79	9	7	8
80	9	7	8
81	9	7	8
82	10	7	8
83	10	9	8
84	10	9	7
85	10	9	7
86	9	9	7
87	9	9	7
88	9	9	7
89	9	9	7
90	9	9	7
91	9	9	7
92	9	9	7
93	9	9	7
94	9	8	7
95	10	9	7
96	10	9	7
97	10	9	7
98	10	9	7
99	10	9	7
100	10	10	7
101	10	10	7
102	9	10	6
103	9	10	6
104	9	10	6
105	9	10	6
106	9	10	6
107	9	10	6
108	9	10	6
109	10	10	6
110	8	10	6
111	8	11	6
112	9	11	6
113	8	9	6
114	8	9	6
115	8	9	6
116	9	9	6
117	9	9	6
118	9	8	6
119	9	8	6
120	9	8	6
121	9	8	6
122	9	8	6
123	8	8	7
124	8	8	7
125	8	8	7
126	8	8	7
127	8	8	7
128	8	8	7
129	8	8	7
130	8	8	7
131	8	8	7
132	8	8	7
133	8	8	7
134	8	8	7
135	9	8	7
136	9	8	7
137	8	9	7
138	8	9	7
139	8	9	7
140	8	9	7
141	7	9	7
142	7	9	7
143	7	10	7
144	7	10	7
145	7	9	6
146	8	9	6
147	9	9	6
148	8	9	6
149	8	9	6
150	8	9	6
151	8	9	6
152	8	9	6
153	8	9	5
154	8	9	5
155	8	9	5
156	9	9	5
157	9	9	5
158	9	9	5
159	9	10	5
160	9	11	5
161	10	11	5
162	10	11	5
163	10	11	5
164	10	11	4
165	10	11	4
166	10	11	4
167	10	11	4
168	10	11	4
169	10	11	4
170	11	11	4
171	11	11	4
172	11	11	4
173	11	11	4
174	11	12	4
175	11	12	4
176	11	13	4
177	11	13	4
178	11	13	4
179	11	13	4
180	11	14	4
181	12	14	4
182	12	14	4
183	12	14	4
184	12	14	5
185	12	14	5
186	12	14	5
187	12	15	5
188	12	15	5
189	12	15	5
190	12	15	5
191	12	15	4
192	12	15	4
193	12	15	4
194	12	15	4
195	12	15	4
196	11	15	4
197	10	15	4
198	10	15	4
199	10	15	4
200	10	15	4
201	10	15	4
202	10	14	4
203	10	14	4
204	10	14	4
205	10	14	4
206	10	14	4
207	10	14	3
208	10	14	3
209	10	14	3
210	10	14	3
211	9	14	3
212	9	14	3
213	9	14	3
214	9	14	3
215	9	13	3
216	9	13	3
217	9	13	3
218	9	13	3
219	9	13	3
220	9	13	4
221	9	13	4
222	9	13	4
223	9	14	4
224	9	14	4
225	9	14	4
226	9	14	4
227	9	14	4
228	10	13	4
229	11	13	4
230	11	13	4
231	11	13	4
232	11	13	4
233	10	13	4
234	9	12	4
235	9	12	4
236	9	12	5
237	10	12	5
238	10	12	5
239	10	12	5
240	11	12	5
241	11	12	5
242	11	13	5
243	11	13	5
244	11	13	5
245	11	13	5
246	11	13	5
247	11	13	5
248	11	13	5
249	11	14	5
250	11	14	4
251	11	14	4
252	11	14	4
253	11	14	4
254	11	14	4
255	11	14	3
256	12	14	3
257	13	13	3
258	13	13	3
259	13	13	3
260	13	13	3
261	13	14	3
262	13	14	3
263	13	14	3
264	12	14	3
265	12	14	3
266	12	15	3
267	12	15	3
268	12	15	3
269	12	16	3
270	12	16	3
271	12	16	3
272	11	16	2
273	11	16	2
274	11	16	2
275	11	16	2
276	11	16	2
277	11	17	2
278	10	17	2
279	11	17	2
280	11	17	2
281	11	17	1
282	11	17	1
283	10	17	1
284	10	17	1
285	10	16	1
286	9	16	1
287	10	16	1
288	10	16	1
289	10	16	1
290	10	15	1
291	10	15	1
292	10	15	1
293	10	15	1
294	10	15	1
295	10	15	1
296	10	15	1
297	10	15	1
298	10	15	1
299	11	15	1
300	11	14	1
301	11	14	1
302	11	14	1
303	11	14	1
304	11	14	1
305	11	14	1
306	11	14	1
307	10	14	1
308	10	14	1
309	10	14	1
310	10	13	1
311	10	13	1
312	10	13	2
313	10	12	2
314	10	12	2
315	11	12	2
316	11	12	3
317	11	12	3
318	11	11	3
319	11	11	3
320	11	11	3
321	11	11	3
322	11	10	3
323	11	10	3
324	11	10	3
325	11	10	3
326	12	10	3
327	12	10	3
328	12	10	3
329	12	10	3
330	12	10	3
331	12	10	3
332	13	10	3
333	13	10	3
334	13	10	3
335	13	10	3
336	13	9	3
337	13	9	3
338	14	9	3
339	14	9	3
340	14	9	3
341	14	9	3
342	14	9	3
343	14	9	3
344	13	8	3
345	13	8	3
346	13	8	3
347	13	9	2
348	13	9	2
349	13	9	2
350	13	9	2
351	13	9	2
352	13	9	2
353	13	9	2
354	13	9	2
355	13	9	2
356	13	9	2
357	12	8	2
358	12	8	2
359	12	8	2
360	12	8	2
361	12	8	3
362	12	8	3
363	12	9	3
364	12	9	4
365	12	9	4
366	12	9	4
367	12	9	4
368	13	9	5
369	13	9	5
370	13	10	5
371	13	10	5
372	13	11	5
373	14	11	5
374	14	11	5
375	14	11	5
376	14	11	5
377	14	11	5
378	14	11	5
379	14	11	6
380	14	11	6
381	14	11	6
382	14	11	6
383	14	11	6
384	14	11	6
385	14	11	6
386	14	11	6
387	14	11	6
388	13	11	6
389	13	10	6
390	13	10	6
391	13	10	6
392	13	10	6
393	12	11	6
394	12	11	6
395	12	11	6
396	12	11	6
397	12	11	6
398	12	12	6
399	12	12	6
400	12	12	6
401	12	12	6
402	12	12	6
403	12	12	6
404	12	12	6
405	12	12	6
406	12	12	6
407	13	12	6
408	13	12	6
409	13	12	6
410	13	12	6
411	13	12	6
412	12	12	6
413	12	11	6
414	12	10	6
415	11	10	6
416	12	10	7
417	12	10	7
418	12	10	7
419	12	10	7
420	12	9	7
421	12	9	7
422	11	8	7
423	11	8	6
424	11	8	6
425	11	8	6
426	11	8	6
427	11	8	6
428	11	8	6
429	11	8	6
430	11	7	6
431	11	7	6
432	11	7	6
433	11	7	6
434	12	7	6
435	12	7	6
436	12	7	6
437	12	7	6
438	11	6	6
439	11	6	6
440	11	6	6
441	11	6	6
442	11	6	6
443	11	6	6
444	11	6	6
445	12	6	6
446	12	6	6
447	12	6	6
448	12	6	6
449	12	6	6
450	12	6	6
451	12	6	6
452	12	6	6
453	12	6	6
454	12	6	6
455	12	6	6
456	12	6	6
457	11	6	8
458	11	6	8
459	11	6	8
460	11	6	8
461	11	6	8
462	11	6	8
463	11	6	8
464	11	6	8
465	11	6	8
466	11	6	8
467	11	6	8
468	11	6	8
469	11	6	8
470	11	6	8
471	10	6	8
472	11	6	8
473	11	6	8
474	11	6	8
475	11	6	8
476	11	6	8
477	10	6	8
478	10	7	8
479	10	7	8
480	10	7	8
481	10	7	8
482	10	7	8
483	10	7	8
484	10	7	8
485	10	8	9
486	10	8	10
487	9	8	10
488	8	8	10
489	8	8	11
490	8	9	11
491	8	9	11
492	8	9	11
493	8	9	11
494	8	9	11
495	8	9	11
496	9	9	11
497	9	9	11
498	8	9	11
499	8	9	11
500	7	9	11
501	7	9	11
502	7	9	11
503	8	9	11
504	8	9	11
505	8	9	11
506	8	9	11
507	8	9	11
508	8	9	11
509	9	9	13
510	9	9	13
511	9	8	13
512	9	8	13
513	9	8	13
514	9	8	13
515	9	8	13
516	9	8	13
517	9	8	13
518	9	8	13
519	9	8	13
520	9	8	13
521	9	8	13
522	9	8	13
523	9	8	13
524	9	8	13
525	9	8	13
526	9	8	13
527	9	8	13
528	9	8	13
529	9	8	12
530	8	8	12
531	8	9	12
532	8	9	12
533	8	8	12
534	8	8	12
535	8	8	12
536	8	8	12
537	8	8	12
538	8	7	12
539	8	7	12
540	8	7	12
541	8	7	12
542	8	7	12
543	8	7	12
544	8	7	12
545	8	7	12
546	9	7	12
547	9	7	11
548	9	7	11
549	9	7	11
550	9	7	11
551	9	7	11
552	9	7	11
553	9	7	11
554	9	7	11
555	9	7	11
556	9	7	11
557	9	7	10
558	9	7	10
559	9	6	10
560	9	6	10
561	9	6	10
562	8	6	10
563	8	5	10
564	8	5	10
565	8	5	10
566	8	6	10
567	8	6	11
568	8	6	11
569	8	6	11
570	8	6	11
571	8	6	11
572	8	6	10
573	8	6	10
574	8	6	10
575	9	6	11
576	9	6	11
577	9	6	11
578	9	6	11
579	9	6	11
580	9	6	11
581	9	6	11
582	9	6	11
583	9	6	11
584	9	6	10
585	9	6	10
586	9	6	10
587	9	6	10
588	9	6	10
589	9	6	10
590	9	6	11
591	9	6	11
592	10	6	11
593	10	6	11
594	10	6	11
595	10	6	11
596	10	6	11
597	10	6	11
598	10	6	11
599	10	6	11
600	10	6	11
601	10	6	11
602	10	6	11
603	10	6	11
604	10	6	11
605	10	6	11
606	10	6	11
607	10	6	11
608	10	6	11
609	11	6	11
610	11	6	11
611	11	6	11
612	11	6	11
613	11	6	11
614	11	6	11
615	11	7	10
616	11	7	10
617	11	7	10
618	10	7	10
619	9	7	10
620	9	7	10
621	9	7	10
622	9	7	10
623	9	7	10
624	9	7	10
625	9	7	10
626	9	7	10
627	9	7	10
628	10	7	9
629	10	7	9
630	10	7	9
631	10	7	9
632	10	7	9
633	10	7	9
634	10	7	8
635	10	7	9
636	10	7	9
637	10	7	9
638	9	7	9
639	9	7	9
640	9	7	9
641	10	7	9
642	10	7	9
643	10	7	9
644	10	7	9
645	10	7	9
646	10	7	8
647	10	7	8
648	10	7	8
649	10	7	8
650	10	7	8
651	11	7	8
652	10	7	8
653	11	7	8
654	11	7	8
655	11	7	8
656	11	7	8
657	11	7	8
658	12	7	8
659	12	7	8
660	12	7	8
661	12	7	7
662	12	7	7
663	12	7	7
664	12	7	7
665	12	7	7
666	12	7	7
667	12	7	7
668	12	7	7
669	12	7	7
670	12	7	7
671	12	7	7
672	12	7	7
673	12	7	7
674	12	7	8
675	12	7	8
676	12	7	8
677	12	7	8
678	12	7	8
679	12	7	8
680	11	7	8
681	11	7	8
682	11	7	8
683	11	7	8
684	11	7	8
685	11	7	8
686	11	7	7
687	11	6	7
688	11	6	7
689	11	5	7
690	11	5	7
691	11	5	6
692	11	4	6
693	10	4	6
694	10	4	6
695	10	4	6
696	10	4	6
697	10	4	6
698	10	4	6
699	10	4	6
700	10	4	6
701	10	4	6
702	11	4	6
703	11	4	6
704	11	4	6
705	11	4	6
706	11	4	6
707	11	4	5
708	11	4	5
709	10	4	5
710	10	4	5
711	10	4	5
712	10	4	5
713	10	4	5
714	10	5	5
715	10	5	5
716	10	5	5
717	10	5	5
718	11	5	5
719	11	5	5
720	11	7	5
721	11	7	5
722	11	7	5
723	11	7	5
724	11	7	4
725	11	7	4
726	11	7	4
727	11	7	4
728	11	7	4
729	13	7	4
730	13	7	4
731	13	7	4
732	13	7	4
733	13	7	4
734	13	7	4
735	13	7	4
736	13	7	4
737	13	7	5
738	13	7	5
739	13	8	5
740	13	8	5
741	13	8	5
742	13	8	5
743	13	8	5
744	13	8	6
745	13	8	6
746	13	8	6
747	13	8	6
748	13	8	6
749	13	8	6
750	13	8	6
751	13	8	6
752	13	8	6
753	13	8	6
754	12	8	6
755	12	8	6
756	12	8	6
757	12	8	6
758	12	8	6
759	12	8	6
760	12	8	6
761	12	8	6
762	12	8	6
763	12	8	6
764	12	8	6
765	12	8	6
766	12	8	6
767	12	8	6
768	12	8	6
769	12	8	6
770	12	8	6
771	12	8	6
772	11	8	6
773	11	8	6
774	11	8	6
775	11	8	6
776	11	8	6
777	11	8	6
778	12	8	6
779	12	8	6
780	12	7	6
781	12	7	6
782	12	7	6
783	12	7	6
784	12	7	6
785	12	7	6
786	12	7	6
787	12	7	6
788	12	7	6
789	12	7	6
790	12	7	6
791	13	7	6
792	13	6	6
793	13	6	6
794	13	6	6
795	13	6	6
796	13	6	6
797	14	6	6
798	13	6	6
799	13	6	6
800	13	6	6
801	13	6	6
802	13	6	6
803	13	6	6
804	13	6	6
805	13	6	6
806	14	6	6
807	14	6	6
808	14	7	6
809	14	7	6
810	14	7	6
811	14	8	6
812	14	8	6
813	14	8	6
814	14	8	6
815	14	8	6
816	14	8	6
817	14	8	6
818	15	9	6
819	15	9	6
820	15	9	6
821	15	9	6
822	15	9	6
823	15	9	6
824	15	9	6
825	13	9	6
826	13	9	6
827	13	9	6
828	13	9	6
829	13	9	6
830	13	8	6
831	13	8	6
832	13	8	6
833	13	9	6
834	13	9	6
835	13	9	7
836	13	9	7
837	13	9	7
838	12	9	7
839	12	9	7
840	12	9	7
841	12	9	7
842	12	9	7
843	12	9	7
844	12	9	7
845	12	9	7
846	12	9	7
847	12	9	7
848	12	9	7
849	13	9	7
850	13	9	7
851	13	9	7
852	13	9	7
853	13	9	7
854	13	9	7
855	13	9	7
856	13	9	7
857	13	9	7
858	13	9	7
859	13	9	7
860	13	9	7
861	12	9	7
862	13	9	7
863	13	9	7
864	13	9	7
865	13	9	7
866	13	9	7
867	13	9	7
868	13	9	7
869	13	9	7
870	13	9	7
871	13	9	7
872	13	9	7
873	13	9	7
874	12	9	7
875	12	8	7
876	12	8	7
877	12	8	7
878	12	8	7
879	12	8	7
880	13	8	7
881	13	8	7
882	13	8	7
883	13	8	7
884	13	8	7
885	13	8	7
886	13	8	7
887	13	8	7
888	13	8	7
889	13	8	7
890	13	8	7
891	12	8	7
892	12	8	7
893	11	8	7
894	11	8	7
895	11	8	7
896	11	8	7
897	11	8	7
898	11	8	7
899	11	8	7
900	11	8	7
901	11	8	7
902	11	8	7
903	11	8	7
904	11	8	7
905	11	8	7
906	12	8	7
907	12	8	7
908	13	8	7
909	13	8	7
910	13	8	7
911	13	8	7
912	13	8	7
913	13	8	7
914	13	8	7
915	13	8	7
916	12	8	7
917	12	8	7
918	12	8	7
919	12	8	7
920	11	8	7
921	11	8	7
922	11	8	7
923	11	8	7
924	11	8	7
925	10	8	7
926	10	8	7
927	10	8	7
928	10	8	7
929	10	8	7
930	10	8	7
931	10	8	7
932	10	8	7
933	10	8	7
934	10	8	7
935	10	8	7
936	10	8	6
937	10	8	6
938	10	8	6
939	9	8	6
940	9	7	6
941	10	7	6
942	10	7	6
943	10	7	6
944	10	7	6
945	9	7	6
946	9	7	6
947	9	6	6
948	9	6	6
949	9	6	6
950	10	6	6
951	10	6	6
952	10	6	6
953	10	6	6
954	10	6	6
955	10	6	6
956	10	6	6
957	10	6	6
958	10	6	6
959	11	6	6
960	11	6	6
961	12	6	6
962	12	6	6
963	12	6	7
964	12	6	7
965	12	6	7
966	12	6	7
967	12	6	7
968	12	6	7
969	12	6	7
970	12	6	7
971	12	6	7
972	12	6	7
973	12	6	7
974	12	6	7
975	12	6	7
976	12	6	7
977	12	6	7
978	12	6	7
979	12	6	7
980	12	6	7
981	12	6	7
982	12	6	7
983	12	6	7
984	12	6	7
985	12	6	7
986	12	6	7
987	12	6	7
988	12	6	7
989	12	6	6
990	12	6	6
991	12	5	5
992	12	5	5
993	12	5	5
994	12	5	5
995	13	6	5
996	13	6	5
997	13	6	5
998	13	6	5
999	12	6	5
1000	12	6	5
1001	12	6	5
1002	12	7	5
1003	12	7	5
1004	12	7	5
1005	12	7	5
1006	12	7	5
1007	12	7	5
1008	11	7	6
1009	11	8	6
1010	11	8	6
1011	11	8	6
1012	11	8	6
1013	11	8	6
1014	11	8	6
1015	11	8	6
1016	9	8	6
1017	9	8	6
1018	9	8	6
1019	9	8	6
1020	9	9	6
1021	9	9	6
1022	9	9	6
1023	9	9	6
1024	9	9	6
1025	9	9	6
1026	9	9	6
1027	9	9	6
1028	9	9	6
1029	9	9	6
1030	9	9	6
1031	9	9	6
1032	9	9	6
1033	10	9	6
1034	12	9	6
1035	12	9	6
1036	12	9	6
1037	11	9	6
1038	11	9	6
1039	11	9	6
1040	11	9	6
1041	11	9	6
1042	11	9	6
1043	11	9	6
1044	11	9	6
1045	11	9	6
1046	11	9	6
1047	11	9	6
1048	11	9	7
1049	11	9	7
1050	11	9	7
1051	11	9	7
1052	11	9	8
1053	11	9	8
1054	11	9	8
1055	12	9	8
1056	12	9	8
1057	12	9	8
1058	12	9	8
1059	12	9	8
1060	12	9	8
1061	12	9	8
1062	12	9	8
1063	12	9	8
1064	12	9	8
1065	12	9	8
1066	12	9	8
1067	12	9	8
1068	12	9	8
1069	12	9	8
1070	12	9	8
1071	12	8	8
1072	11	8	8
1073	11	8	8
1074	10	8	8
1075	10	8	8
1076	10	8	8
1077	10	8	8
1078	10	8	8
1079	10	8	8
1080	10	8	8
1081	10	7	8
1082	10	7	8
1083	10	7	8
1084	10	7	8
1085	10	7	7
1086	10	7	7
1087	10	7	7
1088	10	7	7
1089	10	7	7
1090	10	7	7
1091	10	7	7
1092	9	7	7
1093	9	7	7
1094	9	7	7
1095	9	7	7
1096	9	8	7
1097	9	8	6
1098	9	8	6
1099	9	8	6
1100	8	8	6
1101	8	8	6
1102	8	8	6
1103	8	8	6
1104	8	8	6
1105	8	8	6
1106	8	8	6
1107	8	8	6
1108	8	8	6
1109	8	8	6
1110	7	8	5
1111	7	8	5
1112	7	8	5
1113	7	8	5
1114	7	8	5
1115	7	8	5
1116	7	8	5
1117	7	8	5
1118	7	8	5
1119	7	8	5
1120	7	8	5
1121	7	8	5
1122	7	8	5
1123	7	8	5
1124	7	8	5
1125	7	8	5
1126	7	8	5
1127	7	8	5
1128	7	8	5
1129	6	8	5
1130	6	8	5
1131	6	9	5
1132	6	9	5
1133	6	9	5
1134	6	8	5
1135	6	9	5
1136	6	9	5
1137	6	9	5
1138	6	9	5
1139	6	9	5
1140	7	9	5
1141	7	9	5
1142	7	9	5
1143	7	9	5
1144	7	9	5
1145	7	9	5
1146	7	9	5
1147	7	9	5
1148	7	9	5
1149	7	9	5
1150	7	9	5
1151	6	9	5
1152	6	8	5
1153	6	8	5
1154	6	8	5
1155	6	8	4
1156	6	8	4
1157	7	8	4
1158	7	8	4
1159	7	8	3
1160	7	8	3
1161	7	8	3
1162	7	8	3
1163	7	8	3
1164	7	7	3
1165	7	7	3
1166	7	7	3
1167	7	7	3
1168	7	7	3
1169	7	7	3
1170	7	7	3
1171	7	7	3
1172	7	7	3
1173	7	7	3
1174	7	7	3
1175	7	7	3
1176	7	7	3
1177	7	7	4
1178	7	7	4
1179	7	7	4
1180	8	7	4
1181	8	7	4
1182	8	6	4
1183	9	6	4
1184	8	6	4
1185	8	6	4
1186	8	6	6
1187	8	6	6
1188	8	6	6
1189	8	6	6
1190	9	6	6
1191	9	6	7
1192	9	6	7
1193	9	6	7
1194	9	6	7
1195	9	6	7
1196	9	6	7
1197	9	6	7
1198	9	6	7
1199	9	6	7
1200	9	6	7
1201	9	6	7
1202	10	6	7
1203	9	6	7
1204	9	6	7
1205	9	6	7
1206	9	6	7
1207	9	6	7
1208	9	6	7
1209	9	6	7
1210	9	6	7
1211	9	6	7
1212	9	6	7
1213	10	6	7
1214	10	6	7
1215	10	6	7
1216	10	7	7
1217	10	7	7
1218	10	7	7
1219	10	7	7
1220	10	7	8
1221	10	7	8
1222	10	7	8
1223	10	7	8
1224	10	7	8
1225	10	7	8
1226	10	7	8
1227	10	7	8
1228	10	7	8
1229	10	7	8
1230	10	7	8
1231	10	7	8
1232	10	7	8
1233	11	7	8
1234	11	7	8
1235	10	7	8
1236	10	7	8
1237	10	7	8
1238	10	7	8
1239	10	7	8
1240	10	7	8
1241	10	7	9
1242	11	7	9
1243	11	7	9
1244	11	7	9
1245	11	7	9
1246	11	7	9
1247	11	7	9
1248	11	7	9
1249	11	7	9
1250	11	7	9
1251	11	7	9
1252	11	7	9
1253	11	7	9
1254	11	7	9
1255	11	7	9
1256	11	7	9
1257	11	7	9
1258	11	7	9
1259	11	7	9
1260	11	7	9
1261	11	7	9
1262	11	7	9
1263	11	8	9
1264	11	8	9
1265	11	8	9
1266	11	8	9
1267	11	7	9
1268	11	7	9
1269	11	7	9
1270	11	7	9
1271	11	7	9
1272	11	7	9
1273	11	7	9
1274	11	6	9
1275	11	6	9
1276	11	6	9
1277	11	5	9
1278	11	5	9
1279	11	5	9
1280	10	5	9
1281	9	5	9
1282	9	5	9
1283	9	5	9
1284	9	5	9
1285	9	5	9
1286	9	5	9
1287	9	5	9
1288	8	5	9
1289	8	5	9
1290	8	5	9
1291	8	5	9
1292	8	5	9
1293	8	5	9
1294	8	5	9
1295	9	5	9
1296	8	5	8
1297	8	5	8
1298	8	5	8
1299	8	5	8
1300	8	5	8
1301	8	5	8
1302	8	5	8
1303	8	5	8
1304	8	5	8
1305	7	5	8
1306	7	5	8
1307	7	6	8
1308	7	6	8
1309	7	6	8
1310	7	6	8
1311	8	6	8
1312	8	6	8
1313	8	6	8
1314	8	6	8
1315	8	6	8
1316	8	6	8
1317	7	6	8
1318	7	6	7
1319	7	6	7
1320	7	6	7
1321	7	6	7
1322	7	6	7
1323	6	6	7
1324	6	6	7
1325	7	6	7
1326	7	6	7
1327	7	6	7
1328	7	6	7
1329	7	6	7
1330	8	6	7
1331	8	5	7
1332	8	5	7
1333	8	5	7
1334	8	5	8
1335	9	5	8
1336	9	5	8
1337	8	5	8
1338	8	5	8
1339	8	5	8
1340	8	5	8
1341	8	5	8
1342	8	5	8
1343	8	5	8
1344	8	5	8
1345	8	5	8
1346	8	5	8
1347	8	5	8
1348	8	5	8
1349	8	5	8
1350	8	5	8
1351	8	5	8
1352	8	5	8
1353	9	5	8
1354	9	3	8
1355	9	3	7
1356	9	3	7
1357	9	3	7
1358	9	3	7
1359	9	2	7
1360	9	2	7
1361	9	2	7
1362	9	2	7
1363	8	2	7
1364	8	2	7
1365	9	2	7
1366	9	2	7
1367	9	3	7
1368	9	3	7
1369	9	3	7
1370	9	3	7
1371	9	3	7
1372	9	3	7
1373	9	4	7
1374	9	4	7
1375	10	4	7
1376	10	4	7
1377	10	4	7
1378	10	4	7
1379	10	5	7
1380	10	5	7
1381	10	5	7
1382	10	5	7
1383	10	5	7
1384	10	6	7
1385	10	6	7
1386	10	6	6
1387	10	6	6
1388	10	6	5
1389	10	6	5
1390	10	6	5
1391	10	7	5
1392	9	7	5
1393	9	7	5
1394	9	7	5
1395	9	7	5
1396	8	7	5
1397	8	7	5
1398	8	7	5
1399	8	7	5
1400	8	7	5
1401	7	7	5
1402	7	7	5
1403	6	7	5
1404	6	7	5
1405	5	7	5
1406	5	7	5
1407	5	7	5
1408	5	7	5
1409	5	7	5
1410	5	7	5
1411	5	7	5
1412	5	7	5
1413	5	7	5
1414	5	7	5
1415	5	6	5
1416	4	6	5
1417	4	6	5
1418	4	6	5
1419	4	6	5
1420	4	6	5
1421	4	6	5
1422	4	6	5
1423	4	6	5
1424	4	6	5
1425	4	6	5
1426	5	6	4
1427	5	6	4
1428	6	6	4
1429	6	6	4
1430	6	6	4
1431	6	6	4
1432	6	6	4
1433	6	6	4
1434	6	6	4
1435	6	6	4
1436	6	6	4
1437	6	6	4
1438	6	6	4
1439	6	6	5
1440	6	6	5
1441	6	6	5
1442	6	6	5
1443	6	6	5
1444	6	6	5
1445	6	6	5
1446	6	6	5
1447	6	6	5
1448	6	6	5
1449	6	6	5
1450	6	6	5
1451	6	6	5
1452	6	7	5
1453	6	7	5
1454	7	7	5
1455	7	7	5
1456	7	7	5
1457	7	6	5
1458	7	6	5
1459	7	6	5
1460	7	6	5
1461	7	6	5
1462	8	6	5
1463	8	6	5
1464	8	6	5
1465	8	6	5
1466	8	6	5
1467	8	6	5
1468	8	6	5
1469	8	6	5
1470	8	6	6
1471	8	6	6
1472	8	6	6
1473	8	6	6
1474	8	6	6
1475	7	6	6
1476	7	6	6
1477	7	6	6
1478	7	6	6
1479	7	6	6
1480	7	6	6
1481	7	5	6
1482	7	5	6
1483	7	5	6
1484	7	5	6
1485	7	5	6
1486	7	5	6
1487	7	5	6
1488	7	5	6
1489	7	5	6
1490	7	5	6
1491	7	5	6
1492	7	5	6
1493	7	5	6
1494	7	5	6
1495	7	5	6
1496	7	5	6
1497	7	5	6
1498	7	5	6
1499	7	5	6
1500	7	5	6
1501	7	5	6
1502	7	5	6
1503	7	5	6
1504	7	5	6
1505	7	5	6
1506	7	5	6
1507	7	5	6
1508	7	5	6
1509	6	5	6
1510	6	5	6
1511	7	5	6
1512	7	5	6
1513	7	5	6
1514	7	5	6
1515	7	5	6
1516	7	5	6
1517	7	5	6
1518	7	5	6
1519	7	5	6
1520	7	5	6
1521	7	5	6
1522	7	5	7
1523	7	5	7
1524	7	5	7
1525	7	5	7
1526	7	5	7
1527	7	5	7
1528	7	5	7
1529	7	5	7
1530	7	5	6
1531	7	5	6
1532	7	5	6
1533	7	5	6
1534	7	5	6
1535	7	5	6
1536	7	5	6
1537	7	5	8
1538	7	5	8
1539	8	5	8
1540	8	5	8
1541	8	5	8
1542	7	5	8
1543	7	5	8
1544	7	5	8
1545	7	5	8
1546	7	5	8
1547	7	5	8
1548	7	5	8
1549	7	5	8
1550	7	5	8
1551	7	5	8
1552	7	5	8
1553	7	5	8
1554	8	5	8
1555	8	5	8
1556	8	5	8
1557	8	5	8
1558	9	5	9
1559	9	5	9
1560	9	5	9
1561	9	6	9
1562	9	6	9
1563	9	6	9
1564	10	6	9
1565	10	6	9
1566	10	6	9
1567	10	6	9
1568	10	6	9
1569	10	6	9
1570	10	6	9
1571	10	6	9
1572	10	6	9
1573	10	6	9
1574	10	6	9
1575	9	6	9
1576	9	6	9
1577	9	6	10
1578	9	6	10
1579	9	6	10
1580	9	6	10
1581	9	6	10
1582	9	6	10
1583	9	5	10
1584	9	5	10
1585	9	5	10
1586	9	5	10
1587	9	5	10
1588	9	5	10
1589	9	5	10
1590	9	5	10
1591	9	5	10
1592	9	5	10
1593	9	5	10
1594	9	5	10
1595	10	5	10
1596	10	5	10
1597	10	5	10
1598	10	5	10
1599	10	5	10
1600	10	5	10
1601	10	5	10
1602	10	5	10
1603	10	5	10
1604	10	5	10
1605	10	5	10
1606	10	5	10
1607	10	5	9
1608	10	5	9
1609	10	5	9
1610	10	5	9
1611	10	5	9
1612	10	5	9
1613	10	5	9
1614	10	5	9
1615	10	5	9
1616	10	5	9
1617	10	5	9
1618	10	5	9
1619	10	6	9
1620	10	6	9
1621	10	6	9
1622	10	6	9
1623	10	6	9
1624	10	6	9
1625	10	6	9
1626	10	6	9
1627	10	6	9
1628	10	6	9
1629	9	6	9
1630	9	6	9
1631	9	6	9
1632	9	6	9
1633	8	6	9
1634	8	6	9
1635	8	6	8
1636	8	6	8
1637	8	6	8
1638	8	6	8
1639	8	6	8
1640	8	5	8
1641	8	5	8
1642	8	5	8
1643	8	5	8
1644	8	5	8
1645	7	5	8
1646	7	5	8
1647	6	5	8
1648	6	5	8
1649	6	5	7
1650	6	5	7
1651	6	5	7
1652	6	5	7
1653	6	5	7
1654	6	5	7
1655	6	5	7
1656	6	5	7
1657	6	5	6
1658	6	5	6
1659	6	5	6
1660	6	5	6
1661	6	5	6
1662	5	5	6
1663	6	5	6
1664	6	5	6
1665	7	5	6
1666	7	5	6
1667	7	5	6
1668	7	5	6
1669	7	5	6
1670	7	5	6
1671	7	5	6
1672	8	5	6
1673	8	5	6
1674	8	5	6
1675	8	5	6
1676	8	5	6
1677	8	5	6
1678	8	5	6
1679	8	5	6
1680	8	5	6
1681	8	5	6
1682	8	5	6
1683	8	5	6
1684	8	5	6
1685	8	5	6
1686	8	5	6
1687	8	5	6
1688	8	5	6
1689	8	5	6
1690	8	5	6
1691	8	5	6
1692	8	5	6
1693	8	6	6
1694	8	6	6
1695	8	6	6
1696	8	6	6
1697	8	6	6
1698	8	6	6
1699	8	6	6
1700	8	6	6
1701	8	6	6
1702	9	6	6
1703	9	7	6
1704	9	7	6
1705	9	7	6
1706	9	7	6
1707	9	7	6
1708	9	7	6
1709	9	7	6
1710	9	7	6
1711	9	7	6
1712	9	7	6
1713	8	7	6
1714	8	7	6
1715	8	7	6
1716	8	7	6
1717	8	7	6
1718	8	7	6
1719	8	7	6
1720	7	7	6
1721	7	7	6
1722	7	8	6
1723	7	8	7
1724	7	8	7
1725	7	8	7
1726	7	8	7
1727	7	8	7
1728	7	8	7
1729	7	8	7
1730	7	8	8
1731	7	8	8
1732	7	8	8
1733	7	8	8
1734	7	8	8
1735	7	8	8
1736	7	8	8
1737	7	8	8
1738	7	8	8
1739	7	8	8
1740	7	8	8
1741	7	8	8
1742	7	8	8
1743	7	7	8
1744	7	7	8
1745	7	7	8
1746	7	7	8
1747	7	7	8
1748	7	7	9
1749	7	7	9
1750	8	7	9
1751	8	7	9
1752	8	7	9
1753	8	7	9
1754	8	7	9
1755	8	7	9
1756	8	8	9
1757	8	7	9
1758	8	7	9
1759	9	7	9
1760	10	7	9
1761	10	7	9
1762	10	7	9
1763	10	7	9
1764	11	7	9
1765	11	7	9
1766	11	7	9
1767	11	7	9
1768	11	7	10
1769	11	7	10
1770	11	7	10
1771	10	7	10
1772	10	7	10
1773	10	7	10
1774	10	7	10
1775	10	7	10
1776	10	7	10
1777	10	7	10
1778	10	7	10
1779	10	7	10
1780	10	7	10
1781	10	7	10
1782	10	7	10
1783	10	7	10
1784	10	7	10
1785	10	7	10
1786	10	7	10
1787	10	7	10
1788	10	7	10
1789	10	7	10
1790	10	7	10
1791	10	7	10
1792	10	7	10
1793	10	7	10
1794	10	7	10
1795	10	7	9
1796	11	7	9
1797	11	7	9
1798	11	7	9
1799	11	7	9
1800	11	7	9
1801	11	7	9
1802	11	7	9
1803	11	7	9
1804	11	7	9
1805	11	7	9
1806	11	7	9
1807	10	7	9
1808	10	7	9
1809	10	7	9
1810	10	8	9
1811	10	8	9
1812	10	8	9
1813	10	8	9
1814	10	8	9
1815	10	8	9
1816	10	8	9
1817	10	8	9
1818	10	8	9
1819	10	8	9
1820	10	8	9
1821	10	8	9
1822	10	7	9
1823	10	7	9
1824	10	7	9
1825	10	7	9
1826	10	7	9
1827	10	7	9
1828	10	7	9
1829	10	7	9
1830	10	7	9
1831	10	7	9
1832	10	7	9
1833	10	7	9
1834	10	7	9
1835	10	7	9
1836	10	7	8
1837	10	7	8
1838	9	7	8
1839	9	7	8
1840	9	7	8
1841	9	7	8
1842	9	7	7
1843	9	7	7
1844	9	7	7
1845	9	8	7
1846	9	8	6
1847	9	8	6
1848	9	8	6
1849	9	8	6
1850	9	8	6
1851	9	8	6
1852	9	8	6
1853	9	8	6
1854	9	9	6
1855	8	9	6
1856	8	9	6
1857	8	9	6
1858	8	9	6
1859	8	9	6
1860	8	9	6
1861	8	9	5
1862	8	9	5
1863	8	9	5
1864	8	9	5
1865	8	9	5
1866	8	9	5
1867	8	9	5
1868	8	9	5
1869	8	9	4
1870	8	9	4
1871	8	9	4
1872	8	9	4
1873	8	9	4
1874	8	9	4
1875	8	9	4
1876	8	9	4
1877	8	8	4
1878	8	8	4
1879	8	8	4
1880	8	8	4
1881	8	8	4
1882	8	7	4
1883	8	7	4
1884	8	7	4
1885	8	7	4
1886	8	7	4
1887	8	7	3
1888	8	7	3
1889	8	7	3
1890	8	7	3
1891	8	7	3
1892	8	7	3
1893	8	7	3
1894	8	7	3
1895	8	7	3
1896	8	7	3
1897	7	8	3
1898	7	8	3
1899	7	8	3
1900	7	8	3
1901	7	8	3
1902	7	8	3
1903	7	8	3
1904	7	8	3
1905	7	8	3
1906	7	8	3
1907	7	8	3
1908	7	8	3
1909	7	8	3
1910	7	8	3
1911	7	8	3
1912	7	8	3
1913	7	8	3
1914	7	8	3
1915	7	8	3
1916	7	8	3
1917	7	8	3
1918	7	8	3
1919	7	8	3
1920	7	8	3
1921	7	8	3
1922	7	8	3
1923	7	8	3
1924	7	8	3
1925	7	8	3
1926	7	8	3
1927	7	8	3
1928	7	8	3
1929	7	8	3
1930	7	8	3
1931	7	8	3
1932	7	8	3
1933	7	8	3
1934	7	8	3
1935	7	8	3
1936	7	8	3
1937	7	8	3
1938	6	8	3
1939	6	8	3
1940	6	8	3
1941	6	8	3
1942	6	8	3
1943	6	8	3
1944	6	8	3
1945	6	8	3
1946	6	8	3
1947	6	8	3
1948	7	8	3
1949	7	8	3
1950	7	8	3
1951	7	8	3
1952	7	8	3
1953	8	8	3
1954	9	8	3
1955	9	8	4
1956	9	8	4
1957	9	8	4
1958	9	8	4
1959	9	8	4
1960	9	8	4
1961	9	8	5
1962	9	8	5
1963	9	8	5
1964	9	8	5
1965	9	8	5
1966	9	8	5
1967	9	8	5
1968	9	8	5
1969	9	7	5
1970	9	7	5
1971	9	7	5
1972	9	7	5
1973	9	8	5
1974	9	8	5
1975	9	8	5
1976	9	8	5
1977	8	8	6
1978	8	8	6
1979	8	8	6
1980	8	8	6
1981	8	8	6
1982	8	8	6
1983	8	8	6
1984	8	8	7
1985	8	8	7
1986	8	8	7
1987	8	8	7
1988	8	8	7
1989	8	8	7
1990	8	8	7
1991	8	8	7
1992	8	8	7
1993	8	8	7
1994	8	8	7
1995	8	8	7
1996	8	8	7
1997	8	8	7
1998	8	8	7
[truncated: 4,003 more rows]

## Sheet: Fig.2f
n	10 fold	25 fold	50 fold	100 fold
1	20.07	38.47	43.43	48.87
2	16.85	26.88	32.88	52.77
3	22.54	27.81	50.93	56.13
4	17.38	26.26	46.96	56.98
5	13.24	35.13	41.08	62.24
6	16.31	28.83	54.21	54.81
7	20.64	28.96	54.21	46.78
8	19.43	26.81	52.26	47.45
9	17.47	33.51	46.46	47.45
10	17.82	33.21	36.29	57.72
11	15.57	35.11	36.08	53.78
12	26.94	38.47	54.33	49.28
13	25.7	27.64	52.26	52.77
14	22.69	27.38	40.86	49.28
15	21.68	28.82	44.01	59.56

## Sheet: Fig.2g
n	10 fold	25 fold	50 fold	100 fold
1	51	60	63	59
2	50	64	71	59
3	52	63	71	61
4	51	64	71	57
5	46	56	70	70
6	53	63	74	60
7	51	61	74	62
8	54	60	69	62
9	49	58	70	62
10	51	57	70	60
11	48	55	73	58
12	53	60	74	59
13	46	60	70	59
14	49	64	70	59
15	43	60	71	60

[truncated: 7 more sheets: Fig.2h, Fig.2i, Fig.3e, Fig.4b, Fig.4d, Fig.4e, Fig.4h]
